# Supplementary material for: Optimal Laboratory Cultivation Conditions of Limnospira maxima for Large-Scale Production
Source: Biology (Basel). 2023 Nov 24;12(12):1462. doi: 10.3390/biology12121462 (PMC10740766; doi:10.3390/biology12121462)
Supplement: Supplementary file 1 [file biology-12-01462-s001.zip]

Archive with 10 entries (10 files):
- Supplementary Data File.xlsx
- Supplementary Figure S1.jpg
- Supplementary Table S1.pdf
- Supplementary Table S2.pdf
- Supplementary Table S3.pdf
- Supplementary Table S4.pdf
- Supplementary Table S5.pdf
- Supplementary Table S6.pdf
- Supplementary Table S7.pdf
- Supplementary Table S8.pdf
