# Supplementary material for: Optimal Laboratory Cultivation Conditions of Limnospira maxima for Large-Scale Production
Source: Biology (Basel). 2023 Nov 24;12(12):1462. doi: 10.3390/biology12121462 (PMC10740766; doi:10.3390/biology12121462)
Supplement: Supplementary file 1 [file biology-12-01462-s001.zip › Supplementary Data File.xlsx]

## Sheet: Planilha1
ALL DATASET
Optical density		0										1		1		Optical density
Dry weight		0.798	0									0.75				Dry weight		0.798
Chlorophyll "a"		0.669	0.92	0								0.5				Chlorophyll "a"		0.669	0.92
Total carotenoids		-0.252	0.587	0.524	0							0		0		Total carotenoids		-0.252	0.587	0.524
Phycocyanin		-0.825	0.78	0.709	0.637	0						-0.25				Phycocyanin		-0.825	0.78	0.709	0.637
Allophycocyanin		-0.709	0.711	0.657	0.614	0.843	0					-0.5				Allophycocyanin		-0.709	0.711	0.657	0.614	0.843
Phycoerythrin		-0.654	0.725	0.65	0.651	0.86	0.937	0				-0.75				Phycoerythrin		-0.654	0.725	0.65	0.651	0.86	0.937
Soluble proteins		0.752	0.882	0.809	0.518	0.657	0.646	0.693	0			-1		-1		Soluble proteins		0.752	0.882	0.809	0.518	0.657	0.646	0.693
		Optical density	Dry weight	Chlorophyll "a"	Total carotenoids	Phycocyanin	Allophycocyanin	Phycoerythrin	Soluble proteins									Optical density	Dry weight	Chlorophyll "a"	Total carotenoids	Phycocyanin	Allophycocyanin	Phycoerythrin	Soluble proteins
DATA FOR 3 DAYS
Optical density		0										1		1		Optical density									1.28e-08
Dry weight		0.166	0									0.75				Dry weight		0.166
Chlorophyll "a"		0.168	0.881	0								0.5				Chlorophyll "a"		0.168	0.881
Total carotenoids		-0.267	0.509	0.42	0							0		0		Total carotenoids		-0.267	0.509	0.42
Phycocyanin		-0.297	0.156	0.279	0.721	0						-0.25				Phycocyanin		-0.297	0.156	0.279	0.721
Allophycocyanin		-0.633	0.244	0.28	0.663	0.641	0					-0.5				Allophycocyanin		-0.633	0.244	0.28	0.663	0.641
Phycoerythrin		-0.539	0.295	0.285	0.668	0.64	0.843	0				-0.75				Phycoerythrin		-0.539	0.295	0.285	0.668	0.64	0.843
Soluble proteins		0.939	0.781	0.656	0.333	-0.096	0.083	0.199	0			-1		-1		Soluble proteins		0.939	0.781	0.656	0.333	-0.096	0.083	0.199
		Optical density	Dry weight	Chlorophyll "a"	Total carotenoids	Phycocyanin	Allophycocyanin	Phycoerythrin	Soluble proteins
DATA FOR 12 DAYS
Optical density		0										1		1		Optical density
Dry weight		0.423	0									0.75				Dry weight		0.423							2.56e-05
Chlorophyll "a"		0.312	0.878	0								0.5				Chlorophyll "a"		0.312	0.878
Total carotenoids		-0.261	0.371	0.316	0							0		0		Total carotenoids		-0.261	0.371	0.316
Phycocyanin		0.252	0.149	0.22	0.279	0						-0.25				Phycocyanin		0.252	0.149	0.22	0.279
Allophycocyanin		-0.321	0.175	0.196	0.362	0.245	0					-0.5				Allophycocyanin		-0.321	0.175	0.196	0.362	0.245
Phycoerythrin		-0.186	0.199	0.153	0.417	0.216	0.769	0				-0.75				Phycoerythrin		-0.186	0.199	0.153	0.417	0.216	0.769
Soluble proteins		0.515	0.8	0.652	0.279	-0.0511	0.104	0.247	0			-1		-1		Soluble proteins		0.515	0.8	0.652	0.279	-0.0511	0.104	0.247
		Optical density	Dry weight	Chlorophyll "a"	Total carotenoids	Phycocyanin	Allophycocyanin	Phycoerythrin	Soluble proteins
DATA FOR 27 DAYS
Optical density		0										1		1		Optical density
Dry weight		0.615	0									0.75				Dry weight		0.615
Chlorophyll "a"		0.271	0.708	0								0.5				Chlorophyll "a"		0.271	0.708
Total carotenoids		-0.185	-0.0786	-0.123	0							0		0		Total carotenoids		-0.185	-0.0786	-0.123
Phycocyanin		0.663	0.301	0.178	0.192	0						-0.25				Phycocyanin		0.663	0.301	0.178	0.192
Allophycocyanin		0.0276	-0.221	-0.15	0.00252	0.389	0					-0.5				Allophycocyanin		0.0276	-0.221	-0.15	0.00252	0.389
Phycoerythrin		0.182	-0.12	-0.137	0.15	0.517	0.733	0				-0.75				Phycoerythrin		0.182	-0.12	-0.137	0.15	0.517	0.733
Soluble proteins		0.466	0.608	0.47	-0.0568	0.107	-0.0591	0.0998	0			-1		-1		Soluble proteins		0.466	0.608	0.47	-0.0568	0.107	-0.0591	0.0998
		Optical density	Dry weight	Chlorophyll "a"	Total carotenoids	Phycocyanin	Allophycocyanin	Phycoerythrin	Soluble proteins
